# Supplementary material for: Green Ultrasound-Assisted Synthesis of Rare-Earth-Based MOFs
Source: Molecules. 2023 Aug 16;28(16):6088. doi: 10.3390/molecules28166088 (PMC10458194; doi:10.3390/molecules28166088)
Supplement: Supplementary file 1 [file molecules-28-06088-s001.zip]

Archive with 1 entries (1 files):
- molecules-2531063-supplementary.pdf
